# Supplementary material for: Characterization of an engineered live bacterial therapeutic for the treatment of phenylketonuria in a human gut-on-a-chip
Source: Nat Commun. 2021 May 14;12:2805. doi: 10.1038/s41467-021-23072-5 (PMC8121789; doi:10.1038/s41467-021-23072-5)
Supplement: Supplementary file 3 — Source Data [file 41467_2021_23072_MOESM3_ESM.xlsx]

## Sheet: Figure 2C
Figure 2C. Gut compartment SYN5183 (CFU/mL)
Exposure Time (hr)	High Dose (H; 1.25x109 CFU/mL)			Medium Dose (M; 6.25x108 CFU/mL)			Low Dose (L; 1.25x108 CFU/mL)
	Replicate 1	Replicate 2	Replicate 3	Replicate 1	Replicate 2	Replicate 3	Replicate 1	Replicate 2	Replicate 3
0	1250000000	1250000000	1250000000	625000000	625000000	625000000	125000000	125000000	125000000
3	9600000	18000000	20000000	600000	1600000	9800000	ND	20000	ND
6	80000	100000	140000	ND	ND	ND	ND	ND	ND
9	ND	ND	ND	ND	ND	ND	ND	ND	ND
12	ND	ND	ND	ND	ND	ND	ND	ND	ND
ND: Not Detected

## Sheet: Figure 2D
Figure 2D. Gut compartment Phe (mM)
Exposure Time (hr)	Not Treated (NT)			Low Dose (L; 1.25x108 CFU/mL)			Medium Dose (M; 6.25x108 CFU/mL)			High Dose (H; 1.25x109 CFU/mL)
	Replicate 1	Replicate 2	Replicate 3	Replicate 1	Replicate 2	Replicate 3	Replicate 1	Replicate 2	Replicate 3	Replicate 1	Replicate 2	Replicate 3
3	3.61358	4.00557	4.71432	2.93824	3.03357	3.17195	2.34745	3.33463	2.91812	1.88203	1.63325	1.83302
6	4.66574	4.07771	4.84944	3.77772	4.14508	3.74705	3.63831	2.93817	3.73465	2.64754	2.1887	3.21888
9	5.43444	5.0265	4.63873	4.89904	5.19993	4.50493	4.93045	4.7996	4.64075	3.30351	3.18405	3.33531
12	4.62486	4.65489	4.88814	4.68493	4.79177	4.71063	4.23006	4.25828	3.4972	4.68328	3.16089	4.21843

## Sheet: Figure 2E
Figure 2E. Gut compartment TCA (mM)
Exposure Time (hr)	Not Treated (NT)			Low Dose (L; 1.25x108 CFU/mL)			Medium Dose (M; 6.25x108 CFU/mL)			High Dose (H; 1.25x109 CFU/mL)
	Replicate 1	Replicate 2	Replicate 3	Replicate 1	Replicate 2	Replicate 3	Replicate 1	Replicate 2	Replicate 3	Replicate 1	Replicate 2	Replicate 3
3	0.000228	0.000213	0.000193	0.070007	0.053974	0.072185	0.274877	0.200209	0.305478	0.501317	0.464806	0.513944
6	0.000237	0.000173	0.000235	0.016612	0.014472	0.013278	0.154417	0.164558	0.148936	0.362297	0.411556	0.335079
9	0.000156	0.000127	0.000165	0.014808	0.013743	0.013621	0.11346	0.125834	0.112316	0.230511	0.348087	0.253621
12	0.000227	0.000135	0.000142	0.009023	0.0065	0.006746	0.104161	0.123637	0.074981	0.190466	0.179383	0.174217

## Sheet: Figure 2F
Figure 2F. Blood compartment TCA (mM)
Exposure Time (hr)	Not Treated (NT)			Low Dose (L; 1.25x108 CFU/mL)			Medium Dose (M; 6.25x108 CFU/mL)			High Dose (H; 1.25x109 CFU/mL)
	Replicate 1	Replicate 2	Replicate 3	Replicate 1	Replicate 2	Replicate 3	Replicate 1	Replicate 2	Replicate 3	Replicate 1	Replicate 2	Replicate 3
3	0.343	0.139	0.187	1.323	1.887	1.056	2.1265	3.021	2.652	6.656	4.699	5.941
6	0.121	0.434	0.272	0.62	0.956	0.872	2.599	2.114	2.691	3.361	3.211	4.017
9	0.412	0.1111	0.665	0.53	0.41	0.42	1.132	1.311	1.407	2.301	3.333	3.595
12	0.229	0.224	0.218	0.386	0.318	0.38	0.174	0.168	0.214	0.478	0.5268	0.346

## Sheet: Figure 2G
Figure 2G. Blood compartment Phe (mM)
Exposure Time (hr)	Not Treated (NT)			Low Dose (L; 1.25x108 CFU/mL)			Medium Dose (M; 6.25x108 CFU/mL)			High Dose (H; 1.25x109 CFU/mL)
	Replicate 1	Replicate 2	Replicate 3	Replicate 1	Replicate 2	Replicate 3	Replicate 1	Replicate 2	Replicate 3	Replicate 1	Replicate 2	Replicate 3
3	0.277838	0.292997	0.297045	0.231657	0.240576	0.247019	0.23719	0.244244	0.217609	0.240806	0.243422	0.247593
6	0.26147	0.250826	0.273239	0.198793	0.200302	0.197637	0.205279	0.231772	0.183968	0.171467	0.196152	0.206479
9	0.268894	0.274432	0.269649	0.21	0.198	0.204	0.202643	0.217516	0.190851	0.185604	0.190525	0.210738
12	0.254039	0.263031	0.259087	0.229701	0.233701	0.214364	0.227875	0.234668	0.234918	0.209922	0.212787	0.21213

## Sheet: Figure 2H
Figure 2H. Papp (cm/s)
Replicate Chip	Not Treated (NT)	Low Dose (L; 1.25x108 CFU/mL)	Medium Dose (M; 6.25x108 CFU/mL)	High Dose (H; 1.25x109 CFU/mL)
1	2.12e-07	1.332e-07	1.8579e-07	3.5498e-07
2	1.013e-07	2.4061e-07	2.78e-07	2.1957e-07
3	1.714e-07	2.77e-07	2.57e-07	2.3503e-07

## Sheet: Figure 3B
Figure 3B. Gut Compartment SYN5183 (CFU/mL)
Time (hr)	Low Dose (L; 1.25x108 CFU/mL)			Medium Dose (M; 6.25x108 CFU/mL)			High Dose (H; 1.25x109 CFU/mL)
	Mean	SD	N	Mean	SD	N	Mean	SD	N
0	125000000	0	6	625000000	0	6	1250000000	0	6
1	2.05292e+07	5.20098e+07	13	39800000	37200000	12	4030000000	7286556022	6
2	1.61778e+06	2.976e+06	9	411360000	1142325428	15	2.37667e+08	2.57321e+08	6
3	4.69091e+06	1.43284e+07	11	3041180000	8738442450	20	3566444444	6237219700	18
6	1430000	1990000	9	3120000000	5700000000	8	3207727273	8263833544	22
7	3840000	6.10495e+06	5	81600000	66800000	5	397000000	280000000	5
8	96137500	2.88756e+08	16	3590000000	4270000000	3	2010000000	2340000000	4
9	3940000	5030000	10	7584857143	9711785704	7	3660000000	2580000000	4
12	1700000	1300000	4	590000000	210000000	2	27600000000	20300000000	6

## Sheet: Figure 3C
Figure 3C. Gut compartment Phe (mM)
Exposure Time (hr)	Not Treated (NT)			Low Dose (L; 1.25x108 CFU/mL)			Medium Dose (M; 6.25x108 CFU/mL)			High Dose (H; 1.25x109 CFU/mL)
	Replicate 1	Replicate 2	Replicate 3	Replicate 1	Replicate 2	Replicate 3	Replicate 1	Replicate 2	Replicate 3	Replicate 1	Replicate 2	Replicate 3
3	6.38708	2.48501	5.67823	3.84416	3.98109	4.8112	3.61776	2.61028	2.48637	1.34162	1.01982	2.61129
6	7.40819	7.948	7.85602	5.45612	9.80209	6.04197	4.75775	6.94544	5.34512	3.38997	2.16487	1.98345
9	8.46747	8.73292	8.43564	6.76804	7.22042	7.33592	5.42895	5.09918	4.94582	4.6571	4.62973	4.34872
12	8.45602	8.47823	8.5671	7.56	7.89012	7.84569	5.56723	5.345	5.2349	4.0237	3.98734	4.01239

## Sheet: Figure 3D
Figure 3D. Gut compartment TCA (mM)
Exposure Time (hr)	Not Treated (NT)			Low Dose (L; 1.25x108 CFU/mL)			Medium Dose (M; 6.25x108 CFU/mL)			High Dose (H; 1.25x109 CFU/mL)
	Replicate 1	Replicate 2	Replicate 3	Replicate 1	Replicate 2	Replicate 3	Replicate 1	Replicate 2	Replicate 3	Replicate 1	Replicate 2	Replicate 3
3	0	0	0	0.18294	0.161916	0.10546	1.00143	0.561243	0.612375	1.79912	0.611065	1.18622
6	0	0	8.97683e-05	0.559538	0.628263	0.600788	2.656	2.37916	2.18875	2.67865	2.69301	2.97828
9	0	0	0	0.974494	0.921125	0.812183	2.6457	2.50695	2.42541	2.55129	2.841	2.79567
12	2.12e-06	3.1e-05	6e-08	1.12335	1.05678	1.13458	2.88773	2.65746	2.75432	3.12876	3.34567	3.40002

## Sheet: Figure 3E
Figure 3E. Blood compartment Phe (mM)
Exposure Time (hr)	Not Treated (NT)			Low Dose (L; 1.25x108 CFU/mL)			Medium Dose (M; 6.25x108 CFU/mL)			High Dose (H; 1.25x109 CFU/mL)
	Replicate 1	Replicate 2	Replicate 3	Replicate 1	Replicate 2	Replicate 3	Replicate 1	Replicate 2	Replicate 3	Replicate 1	Replicate 2	Replicate 3
3	0.292244	0.232028	0.20099	0.25985	0.225422	0.275953	0.36136	0.358586	0.325874	0.247093	0.26965	0.25667
6	0.310762	0.315679	0.339191	0.263527	0.264317	0.245088	0.630597	0.359103	0.334197	0.278379	0.270903	0.253576
9	0.271236	0.256261	0.233628	0.264049	0.228985	0.255819	0.368584	0.34518	0.288709	0.267885	0.321632	0.272191
12	0.311307	0.297549	0.266563	0.25353	0.254675	0.246902	0.242838	0.318166	0.300762	0.270644	0.26687	0.309197

[truncated: 32 more sheets: Figure 3F, Figure 3H, Figure 3I, Figure 4B, Figure 4C, Figure 4D, Figure 4E, Figure 4F, Figure 4G, Figure 4H, Figure 5C, Figure 5D, Figure S1A, Figure S1B, Figure S1C, Figure S1D, Figure S1E, Figure S1F, Figure S2A, Figure S2B …]
